# Supplementary material for: Pressure Dependence of Structural Behavior in the Polymorphs of Fe(PM–BiA)2(NCS)2
Source: Molecules. 2025 Jun 19;30(12):2651. doi: 10.3390/molecules30122651 (PMC12195809; doi:10.3390/molecules30122651)
Supplement: Supplementary file 1 [file molecules-30-02651-s001.zip]

Archive with 1 entries (1 files):
- molecules-3676173-supplementary.pdf
